# Supplementary material for: Adverse Early-Life Factors Associated with Clonal Hematopoiesis of Indeterminate Potential in Later Life
Source: Biomedicines. 2026 Jun 17;14(6):1366. doi: 10.3390/biomedicines14061366 (PMC13297359; doi:10.3390/biomedicines14061366)
Supplement: Supplementary file 1 [file biomedicines-14-01366-s001.zip]

Archive with 1 entries (1 files):
- biomedicines-4252329-supplementary.pdf
